# Supplementary material for: Beta-Lactam Antibiotic Discrimination Using a Macromolecular Sensor in Water at Neutral pH
Source: Sensors (Basel). 2021 Sep 24;21(19):6384. doi: 10.3390/s21196384 (PMC8512602; doi:10.3390/s21196384)
Supplement: Supplementary file 1 [file sensors-21-06384-s001.zip]

Archive with 1 entries (1 files):
- sensors-1338857-supplementary.pdf
